# Supplementary material for: Revealing the Effect of the Molecular Weight Distribution on the Chain Diffusion and Crystallization Process under a Branched Trimodal Polyethylene System
Source: Polymers (Basel). 2024 Jan 18;16(2):265. doi: 10.3390/polym16020265 (PMC10818820; doi:10.3390/polym16020265)
Supplement: Supplementary file 1 [file polymers-16-00265-s001.zip]

Archive with 1 entries (1 files):
- polymers-2806444-supplementary.pdf
